# Supplementary material for: The Association Between Estrogen Receptor-α and PIWIL3/piR-651/piR-823 Complex Regulates MI to MII Transposition in Normoresponder and Diminished Ovarian Reserve Cases
Source: Genes (Basel). 2026 Feb 11;17(2):223. doi: 10.3390/genes17020223 (PMC12940606; doi:10.3390/genes17020223)
Supplement: Supplementary file 1 [file genes-17-00223-s001.zip]

Archive with 1 entries (1 files):
- genes-4140375-supplementary.pdf
